# Supplementary material for: A toolbox for manipulating the genome of the major goat pathogen, Mycoplasma capricolum subsp. capripneumoniae
Source: Microbiology (Reading). 2024 Jan 9;170(1):001423. doi: 10.1099/mic.0.001423 (PMC10866025; doi:10.1099/mic.0.001423)
Supplement: Supplementary material 2 [file mic-170-1423-s002.xlsx]

## Sheet: PRIMERS
PCR primer pairs used to clone whole Mccp genomes into yeast (CReasPy-Cloning)
Template	Usage	Primers'names	Sequence (5'--> 3')	Amplicon size
MCCP001_RS01320	Recombination template (no LOX sites) amplified from pMT85Pgenta-PSlacZ-PRS313	MccpPeptS41pMT85gentPRS-F	GTTACAAAACTAAGCGCTATAAGTTTAGGTGCTTTTAGTATATTTGCACCAATAGCAGTCCAGGGTTATTGTCTCATGAGCGG	4,481 bp
		MccpPeptS41pMT85gentPRS-R	GATAAATGTAGTTGTAATTGATGCTAATAACCCAATCACTCCTAAGACAAAAAGTGCTTCGTGGCCTAACTACGGCTACAC
	Recombination template (with LOX sites) amplified from pMT85Pgenta-PSlacZ-PRS313	MccpPeptS41LOX66pMT85gentPRS-F	GTTACAAAACTAAGCGCTATAAGTTTAGGTGCTTTTAGTATATTTGCACCAATAGCAGTCTACCGTTCGTATAATGTATGCTATACGAAGTTATCAGGGTTATTGTCTCATGAGCGG	4,549 bp
		MccpPeptS41LOX71pMT85gentPRS-R	GATAAATGTAGTTGTAATTGATGCTAATAACCCAATCACTCCTAAGACAAAAAGTGCTTCTACCGTTCGTATAGCATACATTATACGAAGTTATGTGGCCTAACTACGGCTACAC
	gRNA plasmid construction	gRNA_MccpPeptS41_F1	atgatcAACTGAACAATATCACCAGT gt
		gRNA_MccpPeptS41_R1	taaaacACTGGTGATATTGTTCAGTTga
		gRNA_MccpPeptS41_F2	atgatcTTAGATGTTAGTTTTAATAGgt
		gRNA_MccpPeptS41_R2	taaaacCTATTAAAACTAACATCTAAga
	Deletion confirmation	Mccp-verif-PeptS41_F	Tgatgatgtatgtagtatgt	5,044 bp (recombination template without lox sites) 5,112 bp (recombination template with lox sites)
		Mccp-verif-PeptS41_R	Ctactccaattgtagatact
PCR primer pairs used for multiplex PCR
Template	Usage	Primers'names	Sequence (5'--> 3')	Amplicon size (amplified region)
Mccp (strain Abomsa) genomic DNA	Multiplex PCR	Mccp-multiplex-F1	ctcataatccatttgcaccaaacc	216 bp (41421-41636)
		Mccp-multiplex-R1	tcaataactaaggaatttagctttgaagg
		Mccp-multiplex-F2	tctattgcctttaatgtcataacgctc	328 bp (222194-222521)
		Mccp-multiplex-R2	tcaattatggtggtatgcctgaag
		Mccp-multiplex-F3	cacaatgatatattctgatatacaaccgag	436 bp (351078-351513)
		Mccp-multiplex-R3	gatatggtttcaaactttgttaaaagacttg
		Mccp-multiplex-F4	cattttctaacccagcatcaatttcac	813 bp (443494-444306)
		Mccp-multiplex-R4	atcctccttatatgccaataagtcaatc
		Mccp-multiplex-F5	atcctaaagaagaagataacgaagaagaag	95 bp (539071-539165)
		Mccp-multiplex-R5	ttcttcaagaatttcatctaaaagattagc
		Mccp-multiplex-F6	ctgcaagctgaatcaataattaaagcc	616 bp (725245-725860)
		Mccp-multiplex-R6	ctataagttctattattgttgatggccc
		Mccp-multiplex-F7	caaacatttgcttcattgaagaaacac	1,205 bp (844693-8458978)
		Mccp-multiplex-R7	ccaaatttacagatgacgtctgc
PCR primer pairs used for plasmid constructions
Template	Usage	Primers'names	Sequence (5'--> 3')	Amplicon size
pMT85	Construction of pMT85Pgenta-PSlacZ-PRS313	Psgenta-NsiI	GATCATGCATACTGAAAGCTGGCTACAGGAAG	2,070 pb
		Psgenta-AgeI	GATCACCGGTGGAACGAAAACTCACGTTAAG
pIVT-1	Construction of pBluescript II KS - PivtTETM	PIVT-TETF1 (PstI)	GATCCTGCAGGTCCCAACATACTTCTTGCG	4,030 pb
		PIVT-TETR (PstI)	GATCCTGCAGCAGGACACAATATCCACTTG
Mccp (strain Abomsa) genomic DNA	Construction of pMccpO1 and pMccpO2	MccpOri-F (BamHI)	GATCGGATCCACCATGAATACGTGCATG	1,992 pb
		MccpOri-R (BamHI)	GATCGGATCCAATACCTGATAAGCTTGG
pMccpO2	Construction of pMccpO2-CRE	pMccpO2A-F	CTGCTGGAAGATGGCGATTAG TATCAAGCTTATCGATACCG	4,979 bp
		pMccpO2A-R	GAT TCCACCTGTA TAATCGCAAG AAGTATG
pMccpO2		pMccpO2B-F	CAGGTCC CAACATACTT CTTGCGATTA TAC	4,969 bp
		pMccpO2B-R	CTTCCTGTAGCCAGCTTTCAGTTCGAATTCCTGCAGCAGGAC
pMT85Pgenta		Pgenta-F	GTCCTGCTGCAGGAATTCGA ACTGAAAGCTGGCTACAGGAAG	600 bp
		Pgenta-R	GTACGGTCAGTAAATTGGACATTTATTTATCACCTTTTTCATAATC
pBSK_P438_Cre_Gm		CRE-F	GATTATGAAAAAGGTGATAAATAA ATGTCCAATTTACTGACCGTAC	1,076 bp
		CRE-R	CGGTATCGATAAGCTTGATA CTAATCGCCATCTTCCAGCAG
PCR primer pairs used for Mccp transformants screening
Template	Usage	Primers'names	Sequence (5'--> 3')	Amplicon size
Mccp transplants or transformants	Detection of the gentamicin resistance gene	Pgenta-F	GTCCTGCTGCAGGAATTCGAACTGAAAGCTGGCTACAGGAAG	WTMccp: 0 bp
				MccpDpepS41: 600 bp
				MccpDpepS41-loxized + pMccpO2-CRE (free): 0 bp
		Pgenta-R	GTACGGTCAGTAAATTGGACATTTATTTATCACCTTTTTCATAATC	MccpDpepS41-loxized + pMccpO2-CRE (integrated): 0 bp
				MccpDpepS41-loxized - pMccpO2-CRE: 0 bp
	Detection of the tetracyclin resistance gene*	PIVT-TETF1 (PstI)	GATCCTGCAGGTCCCAACATACTTCTTGCG	WTMccp: 0 bp
				MccpDpepS41: 0 bp
				MccpDpepS41-loxized + pMccpO2-CRE (free): 4030 bp
		PIVT-TETR (PstI)	GATCCTGCAGCAGGACACAATATCCACTTG	MccpDpepS41-loxized + pMccpO2-CRE (integrated): 4030 bp
				MccpDpepS41-loxized - pMccpO2-CRE: 0 bp
	Detection of the tetracyclin resistance gene*	Tet1	CTGCAAAAGATGGCGTAC	WTMccp: 0 bp
				MccpDpepS41: 0 bp
				MccpDpepS41-loxized + pMccpO2-CRE (free): 535 bp
		Tet2	CGTAAATGTAGTACTCCAC	MccpDpepS41-loxized + pMccpO2-CRE (integrated): 535 bp
				MccpDpepS41-loxized - pMccpO2-CRE: 0 bp
	Detection of the cre gene	CRE-F	GATTATGAAAAAGGTGATAAATAA ATGTCCAATTTACTGACCGTAC	WTMccp: 0 bp
				MccpDpepS41: 0 bp
				MccpDpepS41-loxized + pMccpO2-CRE (free): 1,076 bp
		CRE-R	CGGTATCGATAAGCTTGATACTAATCGCCATCTTCCAGCAG	MccpDpepS41-loxized + pMccpO2-CRE (integrated): 1,076 bp
				MccpDpepS41-loxized - pMccpO2-CRE: 0 bp
	Analysis of the peptidase S41 locus	Mccp-verif-PeptS41_F	Tgatgatgtatgtagtatgt	WTMccp: 2,500 bp
				MccpDpepS41: 5,112 bp
				MccpDpepS41-loxized + pMccpO2-CRE (free): 720 bp
		Mccp-verif-PeptS41_R	Ctactccaattgtagatact	MccpDpepS41-loxized + pMccpO2-CRE (integrated): 720 bp
				MccpDpepS41-loxized - pMccpO2-CRE: 720 bp
	Analysis of the oriC region	Mccp-rpnA-F	tccaacactaataccatac	WTMccp: 2,393 bp
				MccpDpepS41: 2,393 bp
				MccpDpepS41-loxized + pMccpO2-CRE (free): 2,393 bp
		Mccp-dnaN-R	tcattatcttcaaccattg	MccpDpepS41-loxized + pMccpO2-CRE (integrated): 0 bp
				MccpDpepS41-loxized - pMccpO2-CRE: 2,393 bp
	Analysis of the oriC region	Mccp-rpnA-F :	tccaacactaataccatac	WTMccp: 0 bp
				MccpDpepS41: 0 bp
				MccpDpepS41-loxized + pMccpO2-CRE (free): 0 bp
		AmpR-R	GTTGAGATCCAGTTCGATG	MccpDpepS41-loxized + pMccpO2-CRE (integrated): 3,155 bp
				MccpDpepS41-loxized - pMccpO2-CRE: 0 bp
	* we possess two pairs of primers, which specifically amplify the resistance cassette pIVT-tet(M):
	# the primers pair pIVT-TETF1 (PstI)/PIVT-TETFR (PstI) which generates a 4,030bp amplicon
	# the primers pair tet1/tet2 which generates a 535bp amplicon

## Sheet: pMT85Pgenta-PSlacZ-pRS313
	pMT85Pgenta-PSlacZ-pRS313 (11,248bp)
	ACTGAAAGCTGGCTACAGGAAGGCCAGACGCGAATTATTTTTGATGGCTAGAAGCTTTAGGATGAATGGATTTATTCTTCAAGAAAATACATCAATTTTGATAAGTAGAAATGGTAAAAACATTGTATAGCATTTTACACAGGAGTCTGGACTTGACTGAGTTTATGGAAGAAGTTTTAATTGATGATAATATGGTTTTTGATATTGATAATTTAAAAGGATTTCTTAATGATACCAGTTCAATTTGGGTTTATAGCTAAAGAAAATAATAAAATTATAGGATTTGCATATTGCTATACACTTTTAAGACCTGATGGAAAAACAATGTTTTATTTACACTCAATAGGAATGTTACCTAACTATCAAGACAAAGGTTATGGTTCAAAATTATTATCTTTT…

## Sheet: pMccpO1
	pMccpO1 (8,965bp)
	CTGACGCGCCCTGTAGCGGCGCATTAAGCGCGGCGGGTGTGGTGGTTACGCGCAGCGTGACCGCTACACTTGCCAGCGCCCTAGCGCCCGCTCCTTTCGCTTTCTTCCCTTCCTTTCTCGCCACGTTCGCCGGCTTTCCCCGTCAAGCTCTAAATCGGGGGCTCCCTTTAGGGTTCCGATTTAGTGCTTTACGGCACCTCGACCCCAAAAAACTTGATTAGGGTGATGGTTCACGTAGTGGGCCATCGCCCTGATAGACGGTTTTTCGCCCTTTGACGTTGGAGTCCACGTTCTTTAATAGTGGACTCTTGTTCCAAACTGGAACAACACTCAACCCTATCTCGGTCTATTCTTTTGATTTATAAGGGATTTTGCCGATTTCGGCCTATTGGTTAAAAA…

## Sheet: pMccpO2
	pMccpO2 (8,965bp)
	CTGACGCGCCCTGTAGCGGCGCATTAAGCGCGGCGGGTGTGGTGGTTACGCGCAGCGTGACCGCTACACTTGCCAGCGCCCTAGCGCCCGCTCCTTTCGCTTTCTTCCCTTCCTTTCTCGCCACGTTCGCCGGCTTTCCCCGTCAAGCTCTAAATCGGGGGCTCCCTTTAGGGTTCCGATTTAGTGCTTTACGGCACCTCGACCCCAAAAAACTTGATTAGGGTGATGGTTCACGTAGTGGGCCATCGCCCTGATAGACGGTTTTTCGCCCTTTGACGTTGGAGTCCACGTTCTTTAATAGTGGACTCTTGTTCCAAACTGGAACAACACTCAACCCTATCTCGGTCTATTCTTTTGATTTATAAGGGATTTTGCCGATTTCGGCCTATTGGTTAAAAA…

## Sheet: pMccpO2-CRE
	pMccpO2-CRE (10,555bp)
	CTGACGCGCCCTGTAGCGGCGCATTAAGCGCGGCGGGTGTGGTGGTTACGCGCAGCGTGACCGCTACACTTGCCAGCGCCCTAGCGCCCGCTCCTTTCGCTTTCTTCCCTTCCTTTCTCGCCACGTTCGCCGGCTTTCCCCGTCAAGCTCTAAATCGGGGGCTCCCTTTAGGGTTCCGATTTAGTGCTTTACGGCACCTCGACCCCAAAAAACTTGATTAGGGTGATGGTTCACGTAGTGGGCCATCGCCCTGATAGACGGTTTTTCGCCCTTTGACGTTGGAGTCCACGTTCTTTAATAGTGGACTCTTGTTCCAAACTGGAACAACACTCAACCCTATCTCGGTCTATTCTTTTGATTTATAAGGGATTTTGCCGATTTCGGCCTATTGGTTAAAAA…
