# Supplementary material for: A toolbox for manipulating the genome of the major goat pathogen, Mycoplasma capricolum subsp. capripneumoniae
Source: Microbiology (Reading). 2024 Jan 9;170(1):001423. doi: 10.1099/mic.0.001423 (PMC10866025; doi:10.1099/mic.0.001423)
Supplement: Supplementary material 3 [file mic-170-1423-s003.xlsx]

## Sheet: SNP_Calling
	Position in reference	Reference Base	Mutated Base	Mccp WT	Mccp-ΔpeptS41 cl 5i.5.2.1	Mccp-ΔpeptS41 cl 2.2.7	Type	Affected genes	Nucleotide change	Amino acid change	Products
	90077	G	GTT		X		intergenic region	MCCP001_RS00365-MCCP001_RS00370	TT insertion		tRNA-Lys & glycosyltransferase family 2 protein
	90077	G	GT			X	intergenic region	MCCP001_RS00365-MCCP001_RS00370	T insertion		tRNA-Lys & glycosyltransferase family 2 protein
	130137	C	CA		X		frameshift variant	MCCP001_RS00530	T insertion	Ala16frameshift	PTS transporter subunit EIIC
	426463	T	C		X		missense mutation	MCCP001_RS01855	A700G	Thr234Ala	phosphatidate cytidylyltransferase
	540835	T	TTA		X		intergenic region	MCCP001_RS04685-MCCP001_RS05790	TA insertion		hypothetical protein & hypothetical protein
	540835	TTATA	T			X	intergenic region	MCCP001_RS04685-MCCP001_RS05790	TATA deletion		hypothetical protein & hypothetical protein
	761611	TTA	T		X	X	intergenic region	MCCP001_RS05960-MCCP001_RS05245	TA deletion		lipoprotein & lipoprotein
	762053	T	TTATA		X		intergenic region	MCCP001_RS05245-MCCP001_RS03320	TATA insertion		lipoprotein & lipoprotein
	868740	G	GT	X	X	X	intergenic region	MCCP001_RS03880-MCCP001_RS03885	T insertion		Myrrcad domain-containing protein & BspA family leucine-rich repeat surface protein
	870248	ATT	A	X	X	X	intergenic region	MCCP001_RS03885-MCCP001_RS03890	TT deletion		BspA family leucine-rich repeat surface protein & alpha/beta hydrolase pseudogene
	949225	G	A	X	X	X	intergenic region	MCCP001_RS04270-MCCP001_RS06095	G949225A		MFS transporter & hypothetical protein
	968807	G	A			X	intragenic variant	MCCP001_RS04355	G968807A		16S ribosomal RNA
	992308	C	A		X		missense mutation	MCCP001_RS04465	C497A	Thr166Asn	1-phosphofructokinase family hexose kinase
	1015280	C	CA	X			intergenic region	MCCP001_RS04570-MCCP001_RS04575	A insertion		Cof-type HAD-IIB family hydrolase pseudogene & membrane protein insertase YidC
	1015280	CA	C		X	X	intergenic region	MCCP001_RS04570-MCCP001_RS04575	A deletion		Cof-type HAD-IIB family hydrolase pseudogene & membrane protein insertase YidC
